# Supplementary material for: Switching from biosimilar (Basalin) to originator (Lantus) insulin glargine is effective in Chinese patients with diabetes mellitus: a retrospective chart review
Source: F1000Res. 2018 Apr 18;7:477. [Version 1] doi: 10.12688/f1000research.13923.1 (PMC5941245; doi:10.12688/f1000research.13923.1)
Supplement: Switching from biosimilar (Basalin) to originator (Lantus) insulin glargine, propensity score matching with readme file explain the analysis [file f1000research-7-15136-s0000.tgz]

Archive with 1 entries (1 files):
- 59df146f-97b4-4c11-9ad4-a40bc1fced3e_data.7z
