# Supplementary material for: Switching from biosimilar (Basalin) to originator (Lantus) insulin glargine is effective in Chinese patients with diabetes mellitus: a retrospective chart review
Source: F1000Res. 2018 Apr 18;7:477. [Version 1] doi: 10.12688/f1000research.13923.1 (PMC5941245; doi:10.12688/f1000research.13923.1)
Supplement: Supplementary file 2 [file f1000research-7-15136-s0001.tgz]

Archive with 1 entries (1 files):
- 1198a7eb-0a05-46e0-a2f5-a643503361b5.docx
